# Supplementary material for: Alkynyl Ligands as Building Blocks for the Preparation of Phosphorescent Iridium(III) Emitters: Alternative Synthetic Precursors and Procedures
Source: Inorg Chem. 2022 Apr 19;61(24):9019–33. doi: 10.1021/acs.inorgchem.2c00197 (PMC9490848; doi:10.1021/acs.inorgchem.2c00197)
Supplement: Supplementary file 2 — ic2c00197_si_002.xyz [file ic2c00197_si_002.xyz]

79
 Complex 11 S0(thf)
 Ir                 0.27926700   -0.65438300   -0.06721400
 N                  1.10412900   -1.05721900   -2.00864500
 N                 -0.33595100   -2.90723200   -1.76381600
 N                  1.61731400    1.03491200    0.29190900
 N                 -1.32957900    0.61104600   -0.72186900
 C                 -0.63545900   -2.34344800   -0.60663100
 C                 -1.69442700   -3.07090400    0.19763300
 H                 -1.36542800   -3.14208300    1.23875300
 H                 -1.80513300   -4.08998900   -0.19617000
 C                 -3.03797100   -2.35924700    0.15686700
 C                 -3.80598000   -2.21429100    1.31819700
 H                 -3.42091600   -2.59166600    2.26131800
 C                 -5.04051900   -1.56247000    1.28417800
 H                 -5.61546100   -1.45211200    2.19956000
 C                 -5.52358100   -1.03540200    0.08467700
 H                 -6.47831200   -0.51755600    0.05863100
 C                 -4.76636700   -1.17629100   -1.08165500
 H                 -5.12880500   -0.76580400   -2.02028400
 C                 -3.53767500   -1.83668200   -1.04467600
 H                 -2.95114100   -1.93602200   -1.95290000
 C                  0.60264400   -2.22297900   -2.51288000
 C                  1.03266800   -2.69537400   -3.76380900
 H                  0.62054700   -3.62601700   -4.13743500
 C                  1.96840100   -1.96733300   -4.48530300
 H                  2.30787200   -2.32326200   -5.45335600
 C                  2.47150900   -0.77281300   -3.95412100
 H                  3.20488800   -0.17817900   -4.48712900
 C                  2.01395500   -0.35748400   -2.71158400
 H                  2.37300300    0.55453700   -2.24708400
 C                  1.87436900   -1.56263900    0.80539500
 C                  1.96767300   -2.90753600    1.21255000
 H                  1.16601400   -3.59455700    0.95630400
 C                  3.03891800   -3.37841700    1.97283200
 H                  3.06823400   -4.42170800    2.27852000
 C                  4.05145000   -2.50244100    2.37709300
 H                  4.85707900   -2.84733200    3.01854300
 C                  4.01326300   -1.17502000    1.96230700
 H                  4.77342900   -0.49386900    2.32524600
 C                  2.97194700   -0.70848700    1.13450600
 C                  2.86452600    0.68416000    0.66274400
 C                  3.93979400    1.63622500    0.53599600
 C                  5.31934300    1.29146200    0.58871700
 H                  5.61204900    0.25449400    0.67720900
 C                  6.29749500    2.25547000    0.46972200
 H                  7.34322700    1.96501400    0.49949800
 C                  5.95285500    3.61492900    0.29041600
 H                  6.73462100    4.36494500    0.21498600
 C                  4.63049200    3.97756500    0.16984200
 H                  4.35158900    5.01051300   -0.01823200
 C                  3.60359500    3.00185900    0.25585000
 C                  2.24620300    3.32878500    0.00968500
 H                  1.95793900    4.35305900   -0.20263100
 C                  1.31608200    2.32619800   -0.01942100
 H                  0.28353300    2.51819200   -0.28120100
 C                 -0.72885400   -0.33489600    1.66758100
 C                 -0.52482500   -0.97366800    2.90554300
 H                  0.29799100   -1.67534600    3.00600400
 C                 -1.36734000   -0.75975600    3.99679200
 H                 -1.18342900   -1.28193600    4.93312300
 C                 -2.46957600    0.09313900    3.87703200
 H                 -3.16231000    0.22071200    4.70375900
 C                 -2.69161400    0.76026800    2.67728700
 H                 -3.59067200    1.35392100    2.57528300
 C                 -1.81168800    0.59792000    1.58802800
 C                 -2.02661400    1.20977500    0.26630400
 C                 -2.87086200    2.33545900   -0.04895200
 C                 -3.38535000    3.24076500    0.91966800
 H                 -3.09366600    3.14299100    1.95594200
 C                 -4.20794400    4.28433500    0.55140000
 H                 -4.57768800    4.96878500    1.30876300
 C                 -4.55847900    4.48246300   -0.80344200
 H                 -5.22059300    5.29869900   -1.07662600
 C                 -4.02390400    3.66794900   -1.77635700
 H                 -4.24123200    3.84004300   -2.82671500
 C                 -3.14791900    2.60730800   -1.42943200
 C                 -2.48745200    1.83558400   -2.42006700
 H                 -2.68020400    2.01258300   -3.47302900
 C                 -1.55933600    0.91045500   -2.03037600
 H                 -0.97264100    0.34892300   -2.74703900
79
 Complex 11 T1(thf)
 Ir                -0.29450900   -0.64046400    0.01952200
 N                 -1.12212000   -1.20078600    1.93058300
 N                  0.30956900   -3.03602000    1.53793800
 N                 -1.55260100    1.05180700   -0.18633000
 N                  1.34350700    0.54299100    0.77830700
 C                  0.61923700   -2.39117800    0.43132300
 C                  1.66195400   -3.06597000   -0.43660400
 H                  1.31182300   -3.06475200   -1.47373000
 H                  1.77228000   -4.10986400   -0.11469300
 C                  3.00951800   -2.36523000   -0.37263000
 C                  3.73329000   -2.09639800   -1.53974800
 H                  3.31136900   -2.36857500   -2.50298000
 C                  4.97386400   -1.45771600   -1.48153500
 H                  5.51571300   -1.25086000   -2.40029800
 C                  5.50530100   -1.06741400   -0.25071400
 H                  6.46453600   -0.55947600   -0.20417400
 C                  4.79199100   -1.33328600    0.92183300
 H                  5.19305400   -1.02951900    1.88498500
 C                  3.55751600   -1.98069400    0.85971000
 H                  3.00502400   -2.18042400    1.77304200
 C                 -0.62338500   -2.40261900    2.34180200
 C                 -1.04777400   -2.96525700    3.55575000
 H                 -0.63586800   -3.92159000    3.85779600
 C                 -1.97837500   -2.28921800    4.33328600
 H                 -2.31493100   -2.71482900    5.27375900
 C                 -2.47899400   -1.05650000    3.89581000
 H                 -3.20722900   -0.50079800    4.47563700
 C                 -2.02422100   -0.54955800    2.68683400
 H                 -2.37615200    0.39802400    2.29317400
 C                 -1.88444600   -1.49146900   -0.88560200
 C                 -2.01354400   -2.81842000   -1.32388200
 H                 -1.19844800   -3.51438000   -1.14675400
 C                 -3.14405500   -3.26706300   -2.01058400
 H                 -3.20337600   -4.29824800   -2.34840700
 C                 -4.19431700   -2.37104700   -2.29379400
 H                 -5.05095100   -2.70513800   -2.87287100
 C                 -4.13411100   -1.06270600   -1.85367100
 H                 -4.92851800   -0.37545100   -2.12029100
 C                 -3.01363400   -0.59581100   -1.10228900
 C                 -2.89712400    0.71536100   -0.56472700
 C                 -3.94437800    1.70770600   -0.38228900
 C                 -5.31307800    1.40668600   -0.30045600
 H                 -5.63975100    0.37428700   -0.30615200
 C                 -6.27777600    2.42269000   -0.18325100
 H                 -7.32888400    2.15168300   -0.14360400
 C                 -5.89520000    3.75727200   -0.11445000
 H                 -6.64072300    4.54275400   -0.03703900
 C                 -4.53104300    4.08091600   -0.12333100
 H                 -4.21333800    5.11649400   -0.03508500
 C                 -3.55344800    3.08135800   -0.23315700
 C                 -2.15350500    3.37369300   -0.13525200
 H                 -1.81656900    4.39885700   -0.02525700
 C                 -1.22826600    2.33172000   -0.04584200
 H                 -0.18587300    2.54694000    0.16271500
 C                  0.70309400   -0.18005800   -1.67884500
 C                  0.45516300   -0.69272500   -2.96612800
 H                 -0.38242100   -1.36856900   -3.10973400
 C                  1.27715700   -0.38671100   -4.05018800
 H                  1.06232500   -0.80890200   -5.02901900
 C                  2.39790500    0.43097700   -3.87110100
 H                  3.07391500    0.62883000   -4.69769300
 C                  2.66172100    0.97227000   -2.61758600
 H                  3.57368800    1.53840400   -2.48263600
 C                  1.80594400    0.71974900   -1.52745600
 C                  2.05058000    1.20606800   -0.15993300
 C                  2.93583100    2.26999100    0.24482600
 C                  3.47149900    3.24359400   -0.64247300
 H                  3.16302500    3.25641500   -1.67819500
 C                  4.33664500    4.21748500   -0.19053900
 H                  4.72227200    4.95655600   -0.88612000
 C                  4.71036600    4.27429600    1.17128900
 H                  5.40587500    5.03655600    1.50949800
 C                  4.15657600    3.39251100    2.07200800
 H                  4.39193100    3.45795300    3.13048400
 C                  3.23768500    2.40146500    1.64045900
 C                  2.55814000    1.56745000    2.56495300
 H                  2.76515200    1.64242800    3.62728000
 C                  1.59191400    0.71627600    2.10539200
 H                  0.98646100    0.12005400    2.77634100
73
 Complex 12 So(tht)
 Ir                -0.35535400   -0.27406500    0.02778100
 N                 -1.27316400   -2.18519300   -0.29832600
 N                 -0.10956000   -1.92051100   -2.33232200
 N                 -1.37460500    0.15158600    1.90312600
 N                  1.40149100   -1.02559300    1.03098300
 C                  0.29138300   -0.78224900   -1.79098400
 C                  1.23468100    0.03351600   -2.65390700
 H                  0.89250200    1.07289800   -2.66630400
 H                  1.20372400   -0.34940900   -3.68252300
 C                  2.66259500   -0.01218200   -2.13474200
 C                  3.40459000    1.16148400   -1.96073300
 H                  2.94383200    2.12027600   -2.18125800
 C                  4.71173600    1.11633700   -1.47142100
 H                  5.26536900    2.04079800   -1.33180200
 C                  5.29641800   -0.10852800   -1.14361700
 H                  6.30974900   -0.14492900   -0.75338800
 C                  4.56655400   -1.28800400   -1.31840700
 H                  5.00957200   -2.24649900   -1.06196500
 C                  3.26288200   -1.23839400   -1.81248300
 H                  2.69659200   -2.15648800   -1.94060500
 C                 -0.94810600   -2.67301900   -1.53212600
 C                 -1.45337000   -3.91303800   -1.95708000
 H                 -1.18165700   -4.27394500   -2.94270200
 C                 -2.28070900   -4.64079100   -1.11330900
 H                 -2.67589900   -5.60064800   -1.43202000
 C                 -2.60166600   -4.12684400    0.14995900
 H                 -3.24635700   -4.66536600    0.83551400
 C                 -2.07805400   -2.89438100    0.51419100
 H                 -2.29412900   -2.44100600    1.47612500
 C                 -2.02672300    0.66925200   -0.64567400
 C                 -2.38623500    0.94568800   -1.97645200
 H                 -1.73160200    0.61422900   -2.77904500
 C                 -3.55394200    1.63898000   -2.32361400
 C                 -4.41160500    2.06996300   -1.29913100
 H                 -5.32339400    2.60745400   -1.54685600
 C                 -4.10089500    1.80952200    0.03068900
 H                 -4.78403900    2.14978800    0.80393600
 C                 -2.92661000    1.11632400    0.36852700
 C                 -2.55385700    0.82102000    1.75728700
 C                 -3.30482800    1.16285900    2.89368400
 C                 -2.85001600    0.81500600    4.15874600
 C                 -1.64070500    0.12639100    4.28587600
 H                 -1.24772700   -0.16431500    5.25369800
 C                 -0.93603300   -0.17970700    3.12990000
 H                  0.01104100   -0.70569200    3.16870000
 C                  0.71873900    1.43827000    0.26537000
 C                  0.40766500    2.72661000   -0.20496700
 H                 -0.49415500    2.86492700   -0.79603400
 C                  1.21468200    3.84323700    0.04685600
 C                  2.38526900    3.67333800    0.80682700
 H                  3.02456900    4.52853900    1.01191000
 C                  2.73294900    2.41682200    1.28612500
 H                  3.65430900    2.30597400    1.85057300
 C                  1.92050900    1.30196700    1.01905900
 C                  2.28648900   -0.06011000    1.41682400
 C                  3.44857600   -0.42377300    2.11550400
 C                  3.69705600   -1.75766000    2.40771200
 C                  2.78084400   -2.73093800    1.99826300
 H                  2.93796000   -3.78450600    2.20051600
 C                  1.64668400   -2.31728800    1.31440300
 H                  0.89992600   -3.02502500    0.97281700
 H                  4.59787500   -2.03881300    2.94458200
 H                  4.15445400    0.33896800    2.42084900
 H                 -3.43066600    1.07770000    5.03776200
 H                 -4.23948900    1.69897800    2.78206900
 C                  0.83227800    5.20953400   -0.46771400
 H                  0.42181500    5.83385300    0.33648700
 H                  1.69980600    5.74225200   -0.87280900
 H                  0.07292000    5.14581800   -1.25310400
 C                 -3.86275200    1.94049700   -3.76967900
 H                 -4.92836700    2.13723500   -3.92334400
 H                 -3.31430100    2.82813900   -4.11113900
 H                 -3.56996200    1.11152100   -4.42260500
73
 Complex 12 T1(thf)
 Ir                -0.34281800   -0.25574700    0.00135100
 N                 -1.29505300   -2.16320800   -0.36102800
 N                 -0.12833500   -1.87304800   -2.38793800
 N                 -1.34942500    0.07433000    1.91095200
 N                  1.37325800   -1.09590300    0.96698400
 C                  0.27898900   -0.74848800   -1.83545000
 C                  1.22183400    0.08445900   -2.68419800
 H                  0.86345700    1.11804000   -2.69935100
 H                  1.20510700   -0.30225100   -3.71119500
 C                  2.64001600    0.05324300   -2.14325800
 C                  3.34494700    1.23577100   -1.89245100
 H                  2.86379100    2.19151900   -2.07786000
 C                  4.64484600    1.19886000   -1.38066200
 H                  5.17061700    2.12860000   -1.18219600
 C                  5.25305900   -0.02518500   -1.10206700
 H                  6.25845100   -0.05659000   -0.69167700
 C                  4.55790800   -1.21339600   -1.35150000
 H                  5.02054400   -2.17130800   -1.13083700
 C                  3.26508700   -1.17270600   -1.87077700
 H                  2.72568900   -2.09722800   -2.05630400
 C                 -0.97237300   -2.63463000   -1.59946900
 C                 -1.48541500   -3.86263500   -2.04594200
 H                 -1.21225700   -4.21143600   -3.03538700
 C                 -2.32328000   -4.59430100   -1.21558100
 H                 -2.72557400   -5.54599800   -1.54922100
 C                 -2.64526000   -4.09527600    0.05284500
 H                 -3.29752300   -4.63771000    0.72793600
 C                 -2.11052800   -2.87395200    0.43842200
 H                 -2.32412000   -2.43455000    1.40708800
 C                 -2.02859700    0.72148600   -0.61260900
 C                 -2.40654800    1.04943700   -1.92466200
 H                 -1.76340700    0.75043900   -2.74930500
 C                 -3.57739700    1.75987300   -2.22498400
 C                 -4.41307000    2.15556500   -1.16881700
 H                 -5.32465400    2.70912800   -1.37897600
 C                 -4.08355100    1.83991700    0.14456700
 H                 -4.75110000    2.15587300    0.94130400
 C                 -2.90909800    1.12526400    0.43480800
 C                 -2.52732100    0.75298100    1.80408900
 C                 -3.27346600    1.02724100    2.96189000
 C                 -2.81084100    0.60816000    4.20227400
 C                 -1.60102200   -0.08718700    4.28644700
 H                 -1.20429700   -0.43062600    5.23513300
 C                 -0.90375200   -0.33147900    3.11196000
 H                  0.04135800   -0.86243000    3.10883500
 C                  0.71966100    1.41277000    0.24695100
 C                  0.41643900    2.71753100   -0.16867900
 H                 -0.48288500    2.87455700   -0.75858000
 C                  1.21002600    3.82456500    0.14411600
 C                  2.38286300    3.60578800    0.94653900
 H                  2.99707500    4.46515500    1.20887800
 C                  2.75273300    2.36088900    1.38291100
 H                  3.65339900    2.24794400    1.97747200
 C                  1.96856100    1.20826200    1.03481400
 C                  2.30399400   -0.11272300    1.38159400
 C                  3.48990900   -0.53126000    2.06215200
 C                  3.73128600   -1.86081300    2.30117400
 C                  2.78379500   -2.82821100    1.85473400
 H                  2.93543900   -3.88947700    2.01477900
 C                  1.63971000   -2.38469100    1.19842500
 H                  0.89420600   -3.09074600    0.84575500
 H                  4.63604600   -2.17416400    2.81238800
 H                  4.20731300    0.21797500    2.37804300
 H                 -3.38761700    0.82026000    5.09737200
 H                 -4.21144800    1.56354600    2.88642100
 C                  0.87514500    5.21422500   -0.32006600
 H                  0.77822900    5.91074100    0.52406800
 H                  1.66100200    5.62427200   -0.97000500
 H                 -0.06450200    5.23392500   -0.88033400
 C                 -3.90912200    2.12104700   -3.65182300
 H                 -4.97976700    2.30536400   -3.78437500
 H                 -3.38083100    3.03354800   -3.95778600
 H                 -3.60886000    1.32855300   -4.34515800
75
 Complex 13 So(thf)
 Ir                -0.14516100   -0.21994000    0.16958700
 N                 -0.73638900   -2.27232400    0.32294000
 N                  0.64695800   -2.37394700   -1.58046900
 N                 -1.49854200    0.52748600    1.71127600
 N                  1.49389200   -0.36737200    1.56238200
 C                  0.81915000   -1.07892800   -1.36224100
 C                  1.66143200   -0.36469600   -2.40530600
 H                  1.50004700    0.71093600   -2.30630500
 H                  1.29242200   -0.66357200   -3.39615600
 C                 -0.16354700   -3.01593900   -0.67040500
 C                 -0.41108400   -4.39804300   -0.74792400
 H                  0.05526300   -4.96388300   -1.54664300
 C                 -1.23883100   -4.99949900    0.18901200
 H                 -1.43588700   -6.06618100    0.13778100
 C                 -1.82057400   -4.22035000    1.19855800
 H                 -2.47652800   -4.65440500    1.94481300
 C                 -1.54383400   -2.86109100    1.22459500
 H                 -1.96795700   -2.20404000    1.97710400
 C                 -1.79891900    0.21335700   -0.93663100
 C                 -1.97943500    0.05222200   -2.32259800
 H                 -1.17184300   -0.37170100   -2.91317800
 C                 -3.15596700    0.41968100   -2.98845000
 C                 -4.21104300    0.96672700   -2.24024400
 H                 -5.13278800    1.25812100   -2.73733800
 C                 -4.08150100    1.13396400   -0.86701000
 H                 -4.91308300    1.55754000   -0.31085500
 C                 -2.89675500    0.76239000   -0.20813600
 C                 -2.71752000    0.91735600    1.24013300
 C                 -3.68352200    1.40964600    2.13311500
 C                 -3.39703000    1.49959100    3.48861700
 C                 -2.14131900    1.09660700    3.95071600
 H                 -1.87409100    1.15058800    5.00017200
 C                 -1.22426000    0.62006900    3.02431100
 H                 -0.23501300    0.29675600    3.32708000
 C                  0.65355400    1.64650200    0.02728000
 C                  0.24529800    2.70040100   -0.81201000
 H                 -0.58059100    2.53122300   -1.49875800
 C                  0.86107500    3.95744600   -0.80829500
 C                  1.93310200    4.18264800    0.07444700
 H                  2.42587500    5.15166200    0.08924800
 C                  2.36647900    3.17277100    0.92302300
 H                  3.20180100    3.36869300    1.58965200
 C                  1.73975100    1.91307500    0.91105000
 C                  2.18308800    0.79608400    1.75076300
 C                  3.23955800    0.83486000    2.67463800
 C                  3.57979400   -0.30416200    3.39190200
 C                  2.86109000   -1.48515600    3.18400300
 H                  3.09459600   -2.39805600    3.72032800
 C                  1.82551300   -1.46836800    2.26087500
 H                  1.23181700   -2.35216600    2.05792300
 H                  4.39807300   -0.27473300    4.10496200
 H                  3.78995300    1.75567600    2.82635800
 H                 -4.14368300    1.87972900    4.17913900
 H                 -4.65438300    1.71741500    1.76373000
 C                  0.38150500    5.06381900   -1.71596600
 H                 -0.10402400    5.86187500   -1.14016900
 H                  1.21547500    5.52511600   -2.25743400
 H                 -0.34088200    4.69700300   -2.45121600
 C                 -3.27287800    0.26480000   -4.48523500
 H                 -4.31081800    0.10513800   -4.79480500
 H                 -2.91581900    1.16587500   -5.00105400
 H                 -2.67325900   -0.57534600   -4.84964800
 C                  3.20179600   -0.62309700   -2.38770900
 C                  3.53660400   -2.07062800   -2.78324700
 H                  3.12296500   -2.78598600   -2.06901900
 H                  3.12964300   -2.31610200   -3.77116000
 H                  4.62397600   -2.21218900   -2.82191000
 C                  3.83377100    0.33554100   -3.41470100
 H                  3.64156200    1.38219800   -3.15033600
 H                  4.92043200    0.19614600   -3.46224900
 H                  3.43054100    0.16351800   -4.41975800
 C                  3.79131500   -0.32658200   -0.99934900
 H                  3.57006200    0.69808700   -0.68786400
 H                  3.38584200   -1.00467100   -0.24293600
 H                  4.88111500   -0.44987000   -1.01005700
75
 Complex 13 T1(thf)
 Ir                 0.13754600   -0.14798000   -0.13618800
 N                  0.89019200   -2.22767200    0.04895900
 N                 -0.51125900   -2.14920400    1.93002200
 N                  1.45672500    0.02755500   -1.72661300
 N                 -1.53707000   -0.65464400   -1.42706100
 C                 -0.75233800   -0.93252000    1.54049600
 C                 -1.63468600   -0.07648300    2.44352700
 H                 -1.54205200    0.97024000    2.14784700
 H                 -1.22275700   -0.16848500    3.45750900
 C                  0.35719900   -2.86644100    1.12506300
 C                  0.68887800   -4.19849100    1.40727000
 H                  0.24454000   -4.67531800    2.27337700
 C                  1.57917200   -4.86527300    0.57486600
 H                  1.84797100   -5.89717800    0.77897000
 C                  2.12884500   -4.19353600   -0.52218000
 H                  2.83359400   -4.67692000   -1.18926300
 C                  1.75889100   -2.87376100   -0.74707600
 H                  2.15402800   -2.29656100   -1.57497500
 C                  1.79261900    0.50289400    0.88171600
 C                  1.94384200    0.67494200    2.25986600
 H                  1.11195700    0.44286100    2.92062200
 C                  3.13288600    1.15412300    2.84103800
 C                  4.21070200    1.45152600    1.98874200
 H                  5.14535100    1.81165100    2.41396700
 C                  4.10545800    1.28408500    0.61403000
 H                  4.96433400    1.50735700   -0.01379000
 C                  2.90461300    0.81518600    0.02993700
 C                  2.70241600    0.63509000   -1.38408900
 C                  3.56654300    1.03099800   -2.41580200
 C                  3.25456700    0.82878800   -3.75085600
 C                  2.00163400    0.19832300   -4.06879000
 H                  1.71107400    0.01218900   -5.09779400
 C                  1.16356100   -0.17428100   -3.05752200
 H                  0.21211500   -0.65247800   -3.25993400
 C                 -0.71471400    1.64938100   -0.33853400
 C                 -0.30647600    2.85347900    0.27174300
 H                  0.55026900    2.83680100    0.93755900
 C                 -0.97315000    4.06267100    0.05809200
 C                 -2.08264900    4.07186200   -0.80742200
 H                 -2.61261400    5.00370800   -0.98778200
 C                 -2.51399200    2.90641500   -1.43397600
 H                 -3.37696300    2.95142700   -2.09143600
 C                 -1.84733900    1.69442500   -1.21105400
 C                 -2.27715500    0.42217700   -1.80696600
 C                 -3.36866800    0.25023600   -2.66782300
 C                 -3.69734700   -1.02303600   -3.11929500
 C                 -2.93114300   -2.11599900   -2.70891800
 H                 -3.15627500   -3.12522000   -3.03435200
 C                 -1.85460400   -1.88404000   -1.86216200
 H                 -1.21770800   -2.68909800   -1.51392500
 H                 -4.54457800   -1.16217800   -3.78337500
 H                 -3.95619600    1.10617700   -2.97711100
 H                  3.93439200    1.14017600   -4.53655400
 H                  4.50350700    1.51040200   -2.14668300
 C                 -0.52458900    5.33566200    0.72998000
 H                 -0.26688900    6.10113300   -0.01141300
 H                 -1.32243700    5.75278200    1.35590200
 H                  0.35120400    5.16779200    1.36260800
 C                  3.23214100    1.37364600    4.33088200
 H                  4.26344200    1.27057800    4.68553700
 H                  2.89414400    2.38022300    4.61493500
 H                  2.61195700    0.66013500    4.88466300
 C                 -3.15305300   -0.43043200    2.50876400
 C                 -3.38806700   -1.82656600    3.10712600
 H                 -2.96837700   -2.61196600    2.47430200
 H                 -2.92743000   -1.91663100    4.09742900
 H                 -4.46336300   -2.01236300    3.21666300
 C                 -3.81137600    0.62390400    3.42001000
 H                 -3.68164400    1.63445100    3.01517900
 H                 -4.88705300    0.43489200    3.51367600
 H                 -3.37902500    0.60564800    4.42715100
 C                 -3.79322900   -0.35577100    1.11382200
 H                 -3.64596800    0.63055200    0.66390300
 H                 -3.36792400   -1.10477200    0.44044700
 H                 -4.87210700   -0.53883800    1.17839800
    
